# Supplementary material for: Transcriptomic and Metabolomic Investigation on Leaf Necrosis Induced by ZmWus2 Transient Overexpression in Nicotiana benthamiana
Source: Int J Mol Sci. 2023 Jul 7;24(13):11190. doi: 10.3390/ijms241311190 (PMC10342293; doi:10.3390/ijms241311190)
Supplement: Supplementary file 1 [file ijms-24-11190-s001.zip]

Archive with 2 entries (2 files):
- ijms-2476729-supplementary-Figure.pdf
- ijms-2476729-supplementary-Table.xlsx
